# Supplementary material for: Metabolic Comparison and Molecular Networking of Antimicrobials in Streptomyces Species
Source: Int J Mol Sci. 2024 Apr 10;25(8):4193. doi: 10.3390/ijms25084193 (PMC11050201; doi:10.3390/ijms25084193)
Supplement: Supplementary file 1 [file ijms-25-04193-s001.zip]

Archive with 1 entries (1 files):
- ijms-2896745-supplementary.pdf
